# Supplementary material for: ParaSurf: a surface-based deep learning approach for paratope–antigen interaction prediction
Source: Bioinformatics. 2025 Feb 8;41(2):btaf062. doi: 10.1093/bioinformatics/btaf062 (PMC11855283; doi:10.1093/bioinformatics/btaf062)
Supplement: btaf062_Supplementary_Data [file btaf062_supplementary_data.zip]

Archive with 2 entries (2 files):
- Log.txt
- ParaSurf_Supplementary_Information_FINAL.pdf
