# Supplementary material for: ParaSurf: a surface-based deep learning approach for paratope–antigen interaction prediction
Source: Bioinformatics. 2025 Feb 8;41(2):btaf062. doi: 10.1093/bioinformatics/btaf062 (PMC11855283; doi:10.1093/bioinformatics/btaf062)
Supplement: btaf062_Supplementary_Data [file btaf062_supplementary_data.zip › Log.txt]

Copying the file from \\chenasprod\Software_Support\Smart_Suite\Smart_Track\Watch_Folder\Smart_Proof_Marked_PDF\OP-CBIO250059_AuthorCorr_SupplementFolder_ParaSurf_Supplementary_Information_FINAL.pdf---> to --->\\chenasprod\kglinw2\Journals\OUP\CBIO\Vol00000\250059\FreshMss\suppl_data\\ParaSurf_Supplementary_Information_FINAL.pdf--> 2/12/2025 2:00 PM
Copying the file from \\chenasprod\Software_Support\Smart_Suite\Smart_Track\Watch_Folder\Smart_Proof_Marked_PDF\OP-CBIO250059_PECorr_SupplementFolder_ParaSurf_Supplementary_Information_FINAL.pdf---> to --->\\chenasprod\kglinw2\Journals\OUP\CBIO\Vol00000\250059\FreshMss\suppl_data\\ParaSurf_Supplementary_Information_FINAL.pdf--> 2/18/2025 10:50 AM
